# Supplementary material for: Ru@hyperbranched Polymer for Hydrogenation of Levulinic Acid to Gamma-Valerolactone: The Role of the Catalyst Support
Source: Int J Mol Sci. 2022 Jan 12;23(2):799. doi: 10.3390/ijms23020799 (PMC8776037; doi:10.3390/ijms23020799)
Supplement: Supplementary file 1 [file ijms-23-00799-s001.zip]

Archive with 1 entries (1 files):
- ijms-1498167-supplementary.pdf
